# Supplementary material for: CD24 is a surrogate for ‘immune‐cold’ phenotype in aggressive large B‐cell lymphoma
Source: J Pathol Clin Res. 2022 Mar 14;8(4):340–54. doi: 10.1002/cjp2.266 (PMC9161324; doi:10.1002/cjp2.266)
Supplement: Supplementary file 2 — Table S1. Datasets of gene expression obtained from GEO Table S2. CD24 expression in the GSE117556 dataset Table S3. Clinicopathological features of the GSE117556 dataset Table S4. Top enriched hallmarks in CD24‐high cases by GSEA Table S5. Top enriched hallmarks in CD24‐low cases by GSEA Table S6. Immune cell‐specific genes [file CJP2-8-340-s001.xlsx]

## Sheet: Table S1
	CD24 is a surrogate for ‘immune-cold’ phenotype in aggressive large B-cell lymphoma
	M Higashi et al. J Pathol Clin Res DOI: 10.1002.cjp2.266
	Table S1. Datasets of gene expression obtained from Gene Expression Omnibus (GEO)
	GSE No.	Investigator	total case #	DLBCL	BL	MYC translocation	R-CHOP
	GSE117556	Sha et al.	928	928	No	Present	469
	GSE4475	Hummel et al.	221	195	29	Present	14
	GSE10846	Lenz et al.	414	414	No	No	233
	GSE181063	Lacy et al.	1310	1149	83	No	828
	DLBCL, diffuse large B-cell lymphoma; BL, Burkitt lymphoma

## Sheet: Table S2
CD24 is a surrogate for ‘immune-cold’ phenotype in aggressive large B-cell lymphoma
M Higashi et al. J Pathol Clin Res DOI: 10.1002.cjp2.266
Table S2. CD24 expression in the GSE117556 dataset
			robust Z-score
CD24 expression*	Number of cases	median	maximum	minimum
high	169	0.82	2.26	0.38
middle	171	-0.11	0.35	-0.62
low	129	-1.07	-0.64	-2.36
* probeset: ILMN_1805519

## Sheet: Table S3
	CD24 is a surrogate for ‘immune-cold’ phenotype in aggressive large B-cell lymphoma
	M Higashi et al. J Pathol Clin Res DOI: 10.1002.cjp2.266
	Table S3. Clinicopathological features of the GSE117556 dataset
		CD24
	Characteristic	high, N = 3391	low, N = 2461	middle, N = 3431	p-value2
	Age	63 (12)	61 (14)	62 (12)	0.4
	Gender				0.3
	Female	147 (43%)	101 (41%)	163 (48%)
	Male	192 (57%)	145 (59%)	180 (52%)
	IPI				0.4
	high-intermediate to high	153 (45%)	121 (49%)	172 (50%)
	low to low-intermediate	186 (55%)	125 (51%)	171 (50%)
	LDH	409 (243, 639)	368 (230, 585)	397 (257, 628)	0.2
	Stage				0.004
	Stage I, II	126 (37%)	60 (25%)	100 (29%)
	Stage III, IV	213 (63%)	183 (75%)	242 (71%)
	Treatment				0.9
	R-CHOP	175 (52%)	122 (50%)	172 (50%)
	RB-CHOP	164 (48%)	124 (50%)	171 (50%)
	COO				<0.001
	ABC	107 (32%)	47 (19%)	101 (29%)
	GCB	202 (60%)	148 (60%)	193 (56%)
	UNC	30 (8.8%)	51 (21%)	49 (14%)
	Molecular subtype				<0.001
	ABC	102 (30%)	47 (19%)	100 (29%)
	GCB	151 (45%)	139 (57%)	178 (52%)
	MHG	57 (17%)	9 (3.7%)	17 (5.0%)
	UNC	29 (8.6%)	51 (21%)	48 (14%)
	MYC_rearrangement				<0.001
	not-rearranged	116 (76%)	76 (94%)	117 (92%)
	rearranged	36 (24%)	5 (6.2%)	10 (7.9%)
	BCL2_rearrangement				0.1
	not-rearranged	13 (32%)	5 (71%)	3 (25%)
	rearranged	27 (68%)	2 (29%)	9 (75%)
	BCL6_rearrangement				0.7
	not-rearranged	26 (90%)	6 (86%)	7 (78%)
	rearranged	3 (10%)	1 (14%)	2 (22%)
	Single/Double/Triple hit				<0.001
	double-hit	25 (16%)	2 (2.5%)	8 (6.3%)
	MYC-normal	116 (76%)	76 (94%)	117 (92%)
	MYC-rearranged NOS	2 (1.3%)	0 (0%)	0 (0%)
	single-hit	9 (5.9%)	3 (3.7%)	2 (1.6%)
	MYC expression (mRNA)				<0.001
	average	164 (48%)	171 (70%)	222 (65%)
	high	175 (52%)	75 (30%)	121 (35%)
	IPI, international prognosis index; LDH, lactase dehydrogenase; COO, cell-of-origin
	1Mean (SD); n (%); Median (IQR)
	2Kruskal-Wallis rank sum test; Pearson's Chi-squared test; Fisher's exact test

## Sheet: Table S4
CD24 is a surrogate for ‘immune-cold’ phenotype in aggressive large B-cell lymphoma
M Higashi et al. J Pathol Clin Res DOI: 10.1002.cjp2.266
Table S4. Top enriched hallmarks in CD24-high cases by GSEA analysis
NAME	SIZE	ES	NES	NOM p-val	FDR q-val	FWER p-val	RANK AT MAX	LEADING EDGE
HALLMARK_MYC_TARGETS_V1	196	0.569551	1.92495	0.005837	0.023757	0.028	6181	tags=72%, list=35%, signal=110%
HALLMARK_G2M_CHECKPOINT	193	0.512339	1.62899	0.056641	0.168222	0.272	5787	tags=62%, list=32%, signal=91%
HALLMARK_E2F_TARGETS	194	0.543881	1.6062	0.076023	0.129932	0.297	6399	tags=72%, list=36%, signal=111%
HALLMARK_MYC_TARGETS_V2	57	0.494688	1.4363	0.164	0.280703	0.577	4387	tags=51%, list=25%, signal=67%
HALLMARK_OXIDATIVE_PHOSPHORYLATION	192	0.350456	1.42228	0.161905	0.240446	0.602	6737	tags=54%, list=38%, signal=86%
HALLMARK_ANDROGEN_RESPONSE	97	0.375391	1.26532	0.201183	0.407223	0.821	1270	tags=14%, list=7%, signal=15%
HALLMARK_DNA_REPAIR	146	0.31024	1.21585	0.283702	0.423283	0.877	6601	tags=58%, list=37%, signal=91%
HALLMARK_ESTROGEN_RESPONSE_LATE	198	0.342068	1.12988	0.264516	0.503719	0.94	948	tags=17%, list=5%, signal=18%
HALLMARK_MITOTIC_SPINDLE	194	0.280859	1.02871	0.45	0.618167	0.977	5033	tags=41%, list=28%, signal=57%
HALLMARK_KRAS_SIGNALING_DN	191	0.31979	0.975504	0.508197	0.65629	0.991	1093	tags=15%, list=6%, signal=16%
HALLMARK_ESTROGEN_RESPONSE_EARLY	193	0.281316	0.965904	0.478079	0.612441	0.992	1755	tags=19%, list=10%, signal=21%
HALLMARK_PANCREAS_BETA_CELLS	39	0.350561	0.935816	0.54329	0.613005	0.994	2225	tags=23%, list=12%, signal=26%
HALLMARK_FATTY_ACID_METABOLISM	151	0.214262	0.80063	0.750515	0.791731	1	3451	tags=23%, list=19%, signal=28%
HALLMARK_PROTEIN_SECRETION	96	0.217091	0.761582	0.708571	0.797157	1	4735	tags=32%, list=27%, signal=44%
HALLMARK_MTORC1_SIGNALING	194	0.199904	0.709757	0.771372	0.816812	1	3834	tags=25%, list=22%, signal=31%
ES, enrichment score; NES, normalized enrichment score; NOM p-val, normal p-value; FDR p-val, false discovery rate p-value

## Sheet: Table S5
CD24 is a surrogate for ‘immune-cold’ phenotype in aggressive large B-cell lymphoma
M Higashi et al. J Pathol Clin Res DOI: 10.1002.cjp2.266
Table S5. Top enriched hallmarks in CD24-low cases by GSEA analysis
NAME	SIZE	ES	NES	NOM p-val	FDR q-val	FWER p-val	RANK AT MAX	LEADING EDGE
HALLMARK_COMPLEMENT	193	-0.59381	-2.13187	0	0.00125	0.001	3021	tags=48%, list=17%, signal=57%
HALLMARK_INFLAMMATORY_RESPONSE	196	-0.67118	-2.08918	0	0.001032	0.002	3156	tags=57%, list=18%, signal=69%
HALLMARK_TNFA_SIGNALING_VIA_NFKB	192	-0.64707	-2.06436	0	0.001244	0.003	3110	tags=51%, list=17%, signal=61%
HALLMARK_HYPOXIA	193	-0.54423	-2.00689	0	0.00332	0.011	3440	tags=44%, list=19%, signal=53%
HALLMARK_APOPTOSIS	158	-0.50864	-1.97704	0	0.004207	0.017	3110	tags=33%, list=17%, signal=40%
HALLMARK_INTERFERON_GAMMA_RESPONSE	198	-0.62273	-1.93938	0	0.00515	0.021	3378	tags=48%, list=19%, signal=59%
HALLMARK_ALLOGRAFT_REJECTION	193	-0.53239	-1.89707	0.00207	0.008521	0.038	2486	tags=34%, list=14%, signal=39%
HALLMARK_EPITHELIAL_MESENCHYMAL_TRANSITION	196	-0.66808	-1.85892	0.005747	0.010862	0.052	3615	tags=64%, list=20%, signal=80%
HALLMARK_IL6_JAK_STAT3_SIGNALING	85	-0.58807	-1.84318	0.003937	0.011346	0.061	3452	tags=53%, list=19%, signal=65%
HALLMARK_IL2_STAT5_SIGNALING	195	-0.49013	-1.82609	0	0.012795	0.076	3146	tags=41%, list=18%, signal=49%
HALLMARK_INTERFERON_ALPHA_RESPONSE	94	-0.58374	-1.77938	0.015779	0.020473	0.112	3655	tags=48%, list=21%, signal=60%
HALLMARK_COAGULATION	134	-0.57876	-1.68492	0.011009	0.041053	0.202	2903	tags=49%, list=16%, signal=58%
HALLMARK_ANGIOGENESIS	35	-0.66655	-1.6803	0.01833	0.038862	0.209	3354	tags=60%, list=19%, signal=74%
HALLMARK_UV_RESPONSE_DN	141	-0.4308	-1.60237	0.051282	0.065657	0.31	3184	tags=35%, list=18%, signal=42%
HALLMARK_UV_RESPONSE_UP	152	-0.35216	-1.56141	0.007707	0.077735	0.37	2597	tags=23%, list=15%, signal=27%
HALLMARK_MYOGENESIS	195	-0.56695	-1.53621	0.048417	0.085129	0.402	3155	tags=46%, list=18%, signal=55%
HALLMARK_P53_PATHWAY	193	-0.33899	-1.4377	0.045889	0.139282	0.559	3452	tags=28%, list=19%, signal=35%
HALLMARK_APICAL_JUNCTION	194	-0.38254	-1.40981	0.057582	0.152459	0.601	2962	tags=28%, list=17%, signal=33%
HALLMARK_KRAS_SIGNALING_UP	192	-0.4115	-1.3942	0.073077	0.156647	0.624	3061	tags=35%, list=17%, signal=42%
HALLMARK_BILE_ACID_METABOLISM	112	-0.40943	-1.38223	0.080769	0.158194	0.645	3693	tags=37%, list=21%, signal=46%
HALLMARK_PEROXISOME	99	-0.3457	-1.33278	0.072519	0.192496	0.712	2457	tags=24%, list=14%, signal=28%
HALLMARK_ADIPOGENESIS	193	-0.2969	-1.28439	0.134766	0.225927	0.776	3712	tags=24%, list=21%, signal=30%
HALLMARK_CHOLESTEROL_HOMEOSTASIS	71	-0.37496	-1.28431	0.143418	0.216205	0.776	3091	tags=25%, list=17%, signal=31%
HALLMARK_XENOBIOTIC_METABOLISM	193	-0.39341	-1.25808	0.183486	0.231119	0.811	3021	tags=33%, list=17%, signal=39%
HALLMARK_APICAL_SURFACE	43	-0.4139	-1.25173	0.162325	0.228759	0.824	3156	tags=30%, list=18%, signal=37%
HALLMARK_NOTCH_SIGNALING	31	-0.42187	-1.2295	0.241935	0.240053	0.847	2591	tags=26%, list=15%, signal=30%
HALLMARK_TGF_BETA_SIGNALING	53	-0.35148	-1.2176	0.236	0.243426	0.863	1640	tags=19%, list=9%, signal=21%
HALLMARK_HEDGEHOG_SIGNALING	34	-0.40139	-1.20806	0.181452	0.244091	0.872	3588	tags=32%, list=20%, signal=40%
HALLMARK_GLYCOLYSIS	195	-0.29239	-1.20534	0.18677	0.238629	0.877	3786	tags=28%, list=21%, signal=35%
HALLMARK_REACTIVE_OXYGEN_SPECIES_PATHWAY	48	-0.28804	-1.0771	0.377282	0.371375	0.954	3698	tags=25%, list=21%, signal=31%
HALLMARK_WNT_BETA_CATENIN_SIGNALING	42	-0.23385	-0.79519	0.78719	0.791835	0.998	2243	tags=14%, list=13%, signal=16%
HALLMARK_HEME_METABOLISM	190	-0.19091	-0.75057	0.845714	0.845679	1	2626	tags=15%, list=15%, signal=18%
HALLMARK_PI3K_AKT_MTOR_SIGNALING	105	-0.15757	-0.72375	0.943662	0.858364	1	4574	tags=25%, list=26%, signal=33%
HALLMARK_SPERMATOGENESIS	132	-0.1693	-0.68651	0.980119	0.884673	1	4800	tags=30%, list=27%, signal=40%
HALLMARK_UNFOLDED_PROTEIN_RESPONSE	113	-0.17111	-0.62959	0.874735	0.91531	1	1301	tags=7%, list=7%, signal=8%
ES, enrichment score; NES, normalized enrichment score; NOM p-val, normal p-value; FDR p-val, false discovery rate p-value

## Sheet: Table S6
CD24 is a surrogate for ‘immune-cold’ phenotype in aggressive large B-cell lymphoma
M Higashi et al. J Pathol Clin Res DOI: 10.1002.cjp2.266
Table S6. Immune cell-specific genes
Cells	Gene		Cells	Gene		Cells	Gene		Cells	Gene		Cells	Gene		Cells	Gene		Cells	Gene		Cells	Gene
B cells	MS4A1		Tcm	CDC14A		Th1 cells	IFNG		TFH	CHI3L2		Cytotoxic cells	KLRD1		DC	CD209		Macrophages	MARCO		Neutrophils	CSF3R
B cells	TCL1A		Tcm	ATM		Th1 cells	LTA		TFH	CXCL13		Cytotoxic cells	KLRF1		DC	CCL17		Macrophages	CXCL5		Neutrophils	CYP4F3
B cells	MS4A1		Tcm	USP9Y		Th1 cells	APBB2		TFH	MYO7A		Cytotoxic cells	GNLY		DC	HSD11B1		Macrophages	SCG5		Neutrophils	VNN3
B cells	TCL1A		Tcm	PCNX		Th1 cells	DOK5		TFH	CHGB		Cytotoxic cells	GNLY		DC	CCL13		Macrophages	SULT1C2		Neutrophils	FPRL1
B cells	HLA-DOB		Tcm	ATM		Th1 cells	IL12RB2		TFH	MYO7A		Cytotoxic cells	CTSW		DC	CCL22		Macrophages	SULT1C2		Neutrophils	KCNJ15
B cells	PNOC		Tcm	FOXP1		Th1 cells	APBB2		TFH	ICA1		Cytotoxic cells	KLRB1		DC	PPFIBP2		Macrophages	MSR1		Neutrophils	MME
B cells	KIAA0125		Tcm	KLF12		Th1 cells	APOD		TFH	HEY1		Cytotoxic cells	KLRD1		DC	NPR1		Macrophages	CTSK		Neutrophils	IL8RA
B cells	CD19		Tcm	ST3GAL1		Th1 cells	ZBTB32		TFH	CDK5R1		Cytotoxic cells	KLRK1		iDC	CD1B		Macrophages	PTGDS		Neutrophils	IL8RB
B cells	CR2		Tcm	INPP4B		Th1 cells	CD38		TFH	ST8SIA1		Cytotoxic cells	NKG7		iDC	VASH1		Macrophages	COLEC12		Neutrophils	MME
B cells	IGHG1		Tcm	CASP8		Th1 cells	CSF2		TFH	PDCD1		Cytotoxic cells	GZMH		iDC	F13A1		Macrophages	GPC4		Neutrophils	FCGR3B
B cells	FCRL2		Tcm	MLL		Th1 cells	CTLA4		TFH	BLR1		Cytotoxic cells	KLRD1		iDC	CD1E		Macrophages	MSR1		Neutrophils	DYSF
B cells	BLK		Tcm	PCM1		Th1 cells	CD70		TFH	KIAA1324		Cytotoxic cells	SIGIRR		iDC	MMP12		Macrophages	PCOLCE2		Neutrophils	KCNJ15
B cells	IGHG1		Tcm	RP11-74E24.2		Th1 cells	DPP4		TFH	PVALB		Cytotoxic cells	ZBTB16		iDC	FABP4		Macrophages	CHIT1		Neutrophils	FCAR
B cells	COCH		Tcm	PHC3		Th1 cells	EGFL6		TFH	ICA1		Cytotoxic cells	RUNX3		iDC	CLEC10A		Macrophages	PTGDS		Neutrophils	FCAR
B cells	OSBPL10		Tcm	NFATC3		Th1 cells	BST2		TFH	TSHR		Cytotoxic cells	APOL3		iDC	SYT17		Macrophages	KAL1		Neutrophils	CEACAM3
B cells	IGHA1		Tcm	LOC202134		Th1 cells	DUSP5		TFH	C18orf1		Cytotoxic cells	RORA		iDC	MS4A6A		Macrophages	CLEC5A		Neutrophils	FPRL1
B cells	TNFRSF17		Tcm	TIMM8A		Th1 cells	LRP8		TFH	HEY1		Cytotoxic cells	APBA2		iDC	CTNS		Macrophages	GPC4		Neutrophils	HIST1H2BC
B cells	ABCB4		Tcm	ATF7IP		Th1 cells	IL22		TFH	TOX		Cytotoxic cells	SIGIRR		iDC	GUCA1A		Macrophages	ME1		Neutrophils	HPSE
B cells	BLNK		Tcm	REPS1		Th1 cells	DGKI		TFH	BLR1		Cytotoxic cells	WHDC1L1		iDC	CARD9		Macrophages	DNASE2B		Neutrophils	FLJ11151
B cells	GLDC		Tcm	PSPC1		Th1 cells	CCL4		TFH	SLC7A10		Cytotoxic cells	DUSP2		iDC	CD1E		Macrophages	CCL7		Neutrophils	CREB5
B cells	MEF2C		Tcm	RPP38		Th1 cells	DPP4		TFH	SMAD1		Cytotoxic cells	GZMA		iDC	ABCG2		Macrophages	FN1		Neutrophils	S100A12
B cells	MEF2C		Tcm	HNRPH1		Th1 cells	GGT1		TFH	POMT1		NK cells	LOC643313		iDC	CD1A		Macrophages	CD163		Neutrophils	FCGR3B
B cells	IGHM		Tcm	STX16		Th1 cells	LRRN3		TFH	PASK		NK cells	GAGE2		iDC	PPARG		Macrophages	GM2A		Neutrophils	TNFRSF10C
B cells	FAM30A		Tcm	CYLD		Th1 cells	SYNGR3		TFH	MKL2		NK cells	ZNF747		iDC	RAP1GAP		Macrophages	SCARB2		Neutrophils	SLC22A4
B cells	SPIB		Tcm	SNRPN		Th1 cells	ATP9A		TFH	PTPN13		NK cells	XCL1		iDC	SLC7A8		Macrophages	BCAT1		Neutrophils	KIAA0329
B cells	BCL11A		Tcm	TRAF3IP3		Th1 cells	BTG3		TFH	PASK		NK cells	XCL2		iDC	GSTT1		Macrophages	BCAT1		Neutrophils	SLC25A37
B cells	GNG7		Tcm	NEFL		Th1 cells	CMAH		TFH	KCNK5		NK cells	AF107846		iDC	NM_021941		Macrophages	RAI14		Neutrophils	BST1
B cells	IGKC		Tcm	POLR2J2		Th1 cells	HBEGF		TFH	C18orf1		NK cells	SLC30A5		iDC	FZD2		Macrophages	MSR1		Neutrophils	FCAR
B cells	CD72		Tcm	AQP3		Th1 cells	SGCB		TFH	ZNF764		NK cells	NM_014114		iDC	CSF1R		Macrophages	COL8A2		Neutrophils	CEACAM3
B cells	MICAL3		Tcm	CG030		Th2 cells	PMCH		TFH	MAF		NK cells	MCM3AP		iDC	HS3ST2		Macrophages	CD163		Neutrophils	CRISPLD2
B cells	BCL11A		Tcm	PDXDC2		Th2 cells	AHI1		TFH	MYO6		NK cells	TBXA2R		iDC	CH25H		Macrophages	APOE		Neutrophils	TNFRSF10C
B cells	BACH2		Tcm	CLUAP1		Th2 cells	PTGIS		TFH	SIRPG		NK cells	CDC5L		iDC	LMAN2L		Macrophages	CHI3L1		Neutrophils	G0S2
B cells	IGL		Tcm	DOCK9		Th2 cells	AHI1		TFH	THADA		NK cells	LOC730096		iDC	SLC26A6		Macrophages	ATG7		Neutrophils	SIGLEC5
B cells	CCR9		Tcm	CYorf15B		Th2 cells	CXCR6		TFH	THADA		NK cells	FUT5		iDC	BLVRB		Macrophages	CD84		Neutrophils	CD93
B cells	QRSL1		Tcm	CREBZF		Th2 cells	EVI5		TFH	MAGEH1		NK cells	FGF18		iDC	NUDT9		Macrophages	FDX1		Neutrophils	MGAM
B cells	DTNB		Tcm	CEP68		Th2 cells	AHI1		TFH	B3GAT1		NK cells	MRC2		iDC	PREP		Macrophages	MS4A4A		Neutrophils	ALPL
B cells	HLA-DQA1		Tcm	TXK		Th2 cells	IL26		TFH	MAF		NK cells	RP5-886K2.1		iDC	TM7SF4		Macrophages	SGMS1		Neutrophils	FPR1
B cells	SCN3A		Tcm	SLC7A6		Th2 cells	MB		TFH	SH3TC1		NK cells	SPN		iDC	TACSTD2		Macrophages	EMP1		Neutrophils	CD93
B cells	QRSL1		Tcm	FYB		Th2 cells	NEIL3		TFH	HIST1H4K		NK cells	PSMD4		iDC	CD1C		Macrophages	CYBB		Neutrophils	PDE4B
B cells	SLC15A2		Tcm	MAP3K1		Th2 cells	GSTA4		TFH	STK39		NK cells	PRX		aDC	CCL1		Macrophages	CD68		Neutrophils	LILRB2
T cells	PRKCQ		Tem	TRA		Th2 cells	PHEX		Th17 cells	IL17A		NK cells	FZR1		aDC	EBI3		Mast cells	PRG2
T cells	CD3D		Tem	PRKY		Th2 cells	SMAD2		Th17 cells	IL17A		NK cells	ZNF205		aDC	INDO		Mast cells	CTSG
T cells	CD3G		Tem	VIL2		Th2 cells	CENPF		Th17 cells	IL17RA		NK cells	AL080130		aDC	LAMP3		Mast cells	TPSAB1
T cells	CD28		Tem	GDPD5		Th2 cells	ANK1		Th17 cells	RORC		NK cells	ZNF528		aDC	OAS3		Mast cells	SLC18A2
T cells	LCK		Tem	CCR2		Th2 cells	ADCY1		TReg	FOXP3		NK cells	MAPRE3		pDC	IL3RA		Mast cells	TPSAB1
T cells	TRAT1		Tem	MEFV		Th2 cells	AI582773		TReg	FOXP3		NK cells	BCL2		Eosinophils	IL5RA		Mast cells	MS4A2
T cells	PRKCQ		Tem	C7orf54		Th2 cells	LAIR2		CD8 T cells	CD8B		NK cells	NM_017616		Eosinophils	KCNH2		Mast cells	CPA3
T cells	BCL11B		Tem	FLI1		Th2 cells	SNRPD1		CD8 T cells	CD8A		NK cells	ARL6IP2		Eosinophils	TKTL1		Mast cells	TPSB2
T cells	CD2		Tem	TBC1D5		Th2 cells	CXCR6		CD8 T cells	CD8B		NK cells	SPN		Eosinophils	IL5RA		Mast cells	TPSAB1
T cells	LCK		Tem	DDX17		Th2 cells	MICAL2		CD8 T cells	PF4		NK cells	FZR1		Eosinophils	EMR1		Mast cells	NM_003293
T cells	TRBC1		Tem	AKT3		Th2 cells	DHFR		CD8 T cells	PRR5		NK cells	PDLIM4		Eosinophils	KCNH2		Mast cells	TPSAB1
T cells	TRBC1		Tem	EWSR1		Th2 cells	SMAD2		CD8 T cells	SF1		NK cells	NM_014274		Eosinophils	CCR3		Mast cells	MS4A2
T cells	TRA		Tem	TBCD		Th2 cells	WDHD1		CD8 T cells	LIME1		NK cells	LDB3		Eosinophils	ACACB		Mast cells	TPSAB1
T cells	ITM2A		Tem	CCR2		Th2 cells	BIRC5		CD8 T cells	DNAJB1		NK cells	ADARB1		Eosinophils	THBS1		Mast cells	GATA2
T cells	SH2D1A		Tem	NFATC4		Th2 cells	DHFR		CD8 T cells	ARHGAP8		NK cells	SMEK1		Eosinophils	GALC		Mast cells	HDC
T cells	CD6		Tem	LTK		Th2 cells	SLC39A14		CD8 T cells	GZMM		NK cells	TCTN2		Eosinophils	TKTL1		Mast cells	LOH11CR2A
T cells	CD96					Th2 cells	HELLS		CD8 T cells	SLC16A7		NK cells	TINAGL1		Eosinophils	RNU2		Mast cells	SIGLEC6
T cells	NCALD					Th2 cells	LIMA1		CD8 T cells	SFRS7		NK cells	IGFBP5		Eosinophils	CLC		Mast cells	ELA2
T cells	GIMAP5					Th2 cells	CDC25C		CD8 T cells	APBA2		NK cells	ALDH1B1		Eosinophils	THBS1		Mast cells	LOH11CR2A
T cells	TRA					Th2 cells	CDC7		CD8 T cells	C4orf15		NK cells	NCR1		Eosinophils	HIST1H1C		Mast cells	CMA1
T cells	CD3E					Th2 cells	GATA3		CD8 T cells	LEPROTL1		NK cells	NCR1		Eosinophils	CYSLTR2		Mast cells	SIGLEC6
T cells	SKAP1					Tgd	TRD		CD8 T cells	ZFP36L2		NK cells	NCR1		Eosinophils	HRH4		Mast cells	PGDS
T cells	TRA					Tgd	TARP		CD8 T cells	GADD45A		NK CD56dim cells	KIR3DL2		Eosinophils	RNASE2		Mast cells	MLPH
T helper cells	ICOS					Tgd	C1orf61		CD8 T cells	ZFP36L2		NK CD56dim cells	KIR3DL2		Eosinophils	CAT		Mast cells	ADCYAP1
T helper cells	LRBA					Tgd	TRGV9		CD8 T cells	MYST3		NK CD56dim cells	SPON2		Eosinophils	LRP5L		Mast cells	SIGLEC6
T helper cells	ITM2A					Tgd	CD160		CD8 T cells	ZEB1		NK CD56dim cells	KIR2DL3		Eosinophils	SYNJ1		Mast cells	SLC24A3
T helper cells	FAM111A					Tgd	TARP		CD8 T cells	ZNF609		NK CD56dim cells	GZMB		Eosinophils	SYNJ1		Mast cells	CALB2
T helper cells	PHF10					Tgd	FEZ1		CD8 T cells	C12orf47		NK CD56dim cells	KIR3DS1		Eosinophils	THBS4		Mast cells	SLC24A3
T helper cells	NUP107								CD8 T cells	THUMPD1		NK CD56dim cells	KIR3DL1		Eosinophils	GPR44		Mast cells	KIT
T helper cells	SEC24C								CD8 T cells	VAMP2		NK CD56dim cells	FLJ20699		Eosinophils	KBTBD11		Mast cells	TAL1
T helper cells	NAP1L4								CD8 T cells	ZNF91		NK CD56dim cells	TMEPAI		Eosinophils	HES1		Mast cells	ABCC4
T helper cells	BATF								CD8 T cells	ZNF22		NK CD56dim cells	KIR3DL2		Eosinophils	ABHD2		Mast cells	PPM1H
T helper cells	ASF1A								CD8 T cells	TMC6		NK CD56dim cells	IL21R		Eosinophils	TIPARP		Mast cells	MAOB
T helper cells	FRYL								CD8 T cells	DNAJB1		NK CD56dim cells	KIR3DL2		Eosinophils	SMPD3		Mast cells	HPGD
T helper cells	FUSIP1								CD8 T cells	FLT3LG		NK CD56dim cells	KIR3DL3		Eosinophils	MYO15B		Mast cells	SCG2
T helper cells	TRA								CD8 T cells	CDKN2AIP		NK CD56dim cells	KIR2DS5		Eosinophils	TGIF1		Mast cells	PTGS1
T helper cells	TRA								CD8 T cells	TSC22D3		NK CD56dim cells	KIR2DS2		Eosinophils	RRP12		Mast cells	CEACAM8
T helper cells	RPA1								CD8 T cells	TBCC		NK CD56dim cells	GTF3C1		Eosinophils	ACACB		Mast cells	MPO
T helper cells	UBE2L3								CD8 T cells	RBM3		NK CD56dim cells	KIR2DS1		Eosinophils	IGSF2		Mast cells	NR0B1
T helper cells	ANP32B								CD8 T cells	ABT1		NK CD56dim cells	EDG8		Eosinophils	HES1		Mast cells	LOC339524
T helper cells	DDX50								CD8 T cells	C19orf6		NK CD56bright cells	DUSP4		Eosinophils	RCOR3
T helper cells	C13orf34								CD8 T cells	CAMLG		NK CD56bright cells	RRAD		Eosinophils	EPN2
T helper cells	PPP2R5C								CD8 T cells	PPP1R2		NK CD56bright cells	XCL1		Eosinophils	C9orf156
T helper cells	SLC25A12								CD8 T cells	AES		NK CD56bright cells	PLA2G6		Eosinophils	SIAH1
T helper cells	ATF2								CD8 T cells	KLF9		NK CD56bright cells	PLA2G6		Eosinophils	ACACB
T helper cells	CD28								CD8 T cells	PRF1		NK CD56bright cells	NIBP
T helper cells	GOLGA8A											NK CD56bright cells	FOXJ1
												NK CD56bright cells	DUSP4
												NK CD56bright cells	PLA2G6
												NK CD56bright cells	MADD
												NK CD56bright cells	BG255923
												NK CD56bright cells	MPPED1
												NK CD56bright cells	MUC3B
